# Supplementary material for: The association between adverse childhood experiences and adult cardiac function in the UK Biobank
Source: Eur Heart J Imaging Methods Pract. 2024 Dec 19;2(3):qyae139. doi: 10.1093/ehjimp/qyae139 (PMC11686440; doi:10.1093/ehjimp/qyae139)
Supplement: qyae139_Supplementary_Data [file qyae139_supplementary_data.zip]

Archive with 4 entries (4 files):
- Supplemental Material.docx
- Supplemental Table 1.docx
- Supplemental Table 2.docx
- Supplemental Table 3.docx
